# Supplementary material for: Cationic Peptides and Their Cu(II) and Ni(II) Complexes: Coordination and Biological Characteristics
Source: Int J Mol Sci. 2021 Nov 6;22(21):12028. doi: 10.3390/ijms222112028 (PMC8584440; doi:10.3390/ijms222112028)
Supplement: Supplementary file 1 [file ijms-22-12028-s001.zip]

Archive with 1 entries (1 files):
- ijms-1429978-supplementary.pdf
